# Supplementary material for: A pathogenic variant of AMOT leads to isolated X-linked congenital hydrocephalus due to N-terminal truncation
Source: J Clin Invest. 2025 Sep 2;135(17):e179438. doi: 10.1172/JCI179438 (PMC12404752; doi:10.1172/JCI179438)
Supplement: Supporting data values [file jci-135-179438-s069.xlsx]

## Sheet: Fig. 2 C
		patient ♂	ctrl ♂	ctrl ♀
	AMOT130ΔN or AMOT130 level	2.00956	1.17057	1
		1.67762	0.922787	1
		2.31575	0.871227	1
		1.79651	1.39489	1

## Sheet: Fig. 2 E
		AMOT130ΔN	AMOT130
		7.44003	4.66173
		9.42511	4.10269
		8.26055	2.14976

## Sheet: Fig. 2 H
		C1	C2	C3	AMOT80	AMOT130ΔN	AMOT130	pcDNA3.1
		1.2145	0.504705	1.38162	1.77321	1	0.359807	0.302018
		1.14019	0.468722	0.896089	1.31502	1	0.53374	0.135861
		1.10977	0.762761	1.37755	2.00904	1	0.110026	0.084781

## Sheet: Fig. 3 C
		ctrl ♀					patient ♂					ctrl ♂
	DMSO	1	1	1	1	1	1.94485	2.88288	1.4538	2.63976	2.16855	0.497591	1.3454	0.417439	1.11107	1.51931
	XAV-939	1.89639	2.18459	1.76274	1.28057	2.39452	1.12	2.18583	1.47645	2.84492	2.79005	0.842907	1.82336	0.924981	1.74928	2.37595

## Sheet: Fig. 3 E
		AMOT130					AMOT130ΔN
	DMSO	0.143368	0.09373	0.176732	0.153345	0.143963	1	1	1	1	1
	XAV-939	0.537417	0.356804	0.506116	0.467431	0.432647	0.975446	0.504765	1.11048	0.847364	0.851723
	JW 55	0.581046	0.429613	0.47528	0.305814	0.563167	1.18196	0.785485	1.1323	1.02712	0.731706
	WIKI4	0.643668	0.438586	0.559727	0.425745	0.701548	0.97556	0.758422	1.15597	0.913624	0.792361

## Sheet: Fig. 3 G
		AMOT130	AMOT130ΔN	E2R_AMOT130ΔN	TBD_AMOT130ΔN
		1	5.20293	3.64589	4.62247
		1	6.29671	4.65984	4.21548
		1	7.18532	5.89506	5.24288
		1	7.47439	6.06231	5.31156
		1	7.56724	4.4941	5.0009

## Sheet: Fig. 4 B
		patient ♂					ctrl ♂					ctrl ♀
	w/o stim	0.035215	0.155799	0.073098	0.243238	0.116694	0	0.062188	0.051956	0.21581	0.195563	0	0.068899	0.022989	0.163568	0.065489
	BMP6	1.22783	1.55133	1.64465	0.87361	0.928115	1.24129	1.05566	1.01377	0.663492	1.01992	1.20027	0.893537	1.06404	0.464117	0.641549

## Sheet: Fig. 5 B
		AMOT130ΔN					AMOT130
	w/o	0.81097	0.931424	1.44815	1.32442	0.938664	1	1	1	1	1
	BMP6	1.42667	1.11601	0.85045	1.35712	0.959064	0.789021	1.4257	0.727796	0.697501	1.0873

## Sheet: Fig. 5 D
		AMOT130ΔN			AMOT130			pcDNA3.1
	w/o	6.72484	8.33515	3.72527	11.0673	4.17473	9.40439	5.39564	3.70353	3.42571
	BMP6	9.77512	4.17473	5.32165	6.97329	3.35243	2.95997	4.46482	1.87408	3.80527

## Sheet: Fig. 6 B
		Apical			Basal
	AMOT130ΔN	60.5128	71.783	65.2575	39.4872	28.217	34.7425
	AMOT130	66.8999	57.119	64.0304	33.1001	42.881	35.9696

[truncated: 13 more sheets: Fig. 6 C, Fig. 6 D, Fig. 7 B, Fig. 7 C, Supp. Fig. 2 A, Supp. Fig. 2 B, Supp. Fig. 3 B, Supp. Fig. 3 C, Supp. Fig. 4 B, Supp. Fig. 4 D, Supp. Fig. 4 E, Supp. Fig. 5 F, Supp. Fig. 5 G]
